# Supplementary material for: New records of Celaenorrhinus pyrrha de Nicéville, 1889 and C. munda (Moore, 1884) from China (Lepidoptera, Hesperiidae)
Source: Zookeys. 2020 Nov 5;985:61–70. doi: 10.3897/zookeys.985.46835 (PMC7661477; doi:10.3897/zookeys.985.46835)
Supplement: XML Treatment for Celaenorrhinus pyrrha [file zookeys.985.46835-treatment1.xml]

<!DOCTYPE tp:taxon-treatment
  PUBLIC "-//TaxonX//DTD Taxonomic Treatment Publishing DTD v0 20100105//EN" "tax-treatment-NSO.dtd">
<tp:taxon-treatment xmlns:tp="http://www.plazi.org/taxpub"><tp:treatment-meta><kwd-group><label>Taxon classification</label><kwd><named-content xmlns:xlink="http://www.w3.org/1999/xlink" content-type="kingdom">Animalia</named-content></kwd><kwd><named-content xmlns:xlink="http://www.w3.org/1999/xlink" content-type="order">Lepidoptera</named-content></kwd><kwd><named-content xmlns:xlink="http://www.w3.org/1999/xlink" content-type="family">Hesperiidae</named-content></kwd></kwd-group><mixed-citation publication-type="journal"><person-group><name><surname>Xue</surname><given-names>Gou-Xi</given-names></name><name><surname>Inayoshi</surname><given-names>Yutaka</given-names></name><name><surname>Li</surname><given-names>Meng</given-names></name><name><surname>Zhang</surname><given-names>Fu-Ming</given-names></name><name><surname>Lai</surname><given-names>Da-Kun</given-names></name><name><surname>Tian</surname><given-names>Hai-Ying</given-names></name></person-group><article-title>New records of <italic><tp:taxon-name><tp:taxon-name-part taxon-name-part-type="genus" reg="Celaenorrhinus">Celaenorrhinus</tp:taxon-name-part> <tp:taxon-name-part taxon-name-part-type="species" reg="pyrrha">pyrrha</tp:taxon-name-part></tp:taxon-name></italic> de Nicéville, 1889 and <italic><tp:taxon-name><tp:taxon-name-part taxon-name-part-type="genus" reg="Celaenorrhinus">C.</tp:taxon-name-part> <tp:taxon-name-part taxon-name-part-type="species" reg="munda">munda</tp:taxon-name-part></tp:taxon-name></italic> (Moore, 1884) from China (<tp:taxon-name><tp:taxon-name-part taxon-name-part-type="order">Lepidoptera</tp:taxon-name-part></tp:taxon-name>, <tp:taxon-name><tp:taxon-name-part taxon-name-part-type="family">Hesperiidae</tp:taxon-name-part></tp:taxon-name>)</article-title><source>Zookeys</source><day>05</day><month>11</month><year>2020</year><volume>985</volume><fpage>61</fpage><lpage>70</lpage><pub-id pub-id-type="doi">10.3897/zookeys.985.46835</pub-id></mixed-citation></tp:treatment-meta><tp:nomenclature><tp:taxon-name><object-id xmlns:xlink="http://www.w3.org/1999/xlink" content-type="arpha" xlink:type="simple">5070B2CA-4457-5988-BBB8-68D88D643B79</object-id>
            <tp:taxon-name-part taxon-name-part-type="genus" reg="Celaenorrhinus">Celaenorrhinus</tp:taxon-name-part>
            <tp:taxon-name-part taxon-name-part-type="species" reg="pyrrha">pyrrha</tp:taxon-name-part>
          </tp:taxon-name><tp:taxon-authority>de Nicéville, 1889 (new record to China)</tp:taxon-authority><xref ref-type="fig" rid="F1">Figs 1–3</xref><tp:nomenclature-citation-list><tp:nomenclature-citation><tp:taxon-name>
                <tp:taxon-name-part taxon-name-part-type="genus" reg="Celaenorrhinus">Celaenorrhinus</tp:taxon-name-part> <tp:taxon-name-part taxon-name-part-type="species" reg="pyrrha">pyrrha</tp:taxon-name-part></tp:taxon-name><comment>de Nicéville, 1889: 181. Type locality: Bhutan; <xref ref-type="bibr" rid="B8">Evans 1949</xref>: 95; <xref ref-type="bibr" rid="B6">Eliot 1959</xref>: 383; <xref ref-type="bibr" rid="B18">Osada et al. 1999</xref>: 188; <xref ref-type="bibr" rid="B12">Kimura et al. 2011</xref>: 33; <xref ref-type="bibr" rid="B4">Ek-Amnury 2012</xref>: 798; <xref ref-type="bibr" rid="B17">Nakamura and Wakahara 2012</xref>: 57; <xref ref-type="bibr" rid="B15">Monastyrskii and Devyatkin 2015</xref>: 72.</comment></tp:nomenclature-citation></tp:nomenclature-citation-list></tp:nomenclature><tp:treatment-sec sec-type="material" id="SECID0EWFAE"><title>Material examined.</title><p>Material dissected and sequenced: 1♂ 1♀, China, Chongqing, Simian Mountain, 785 m, 16 August 2016, leg. Guoxi Xue [Dissection ID CQ164, CQ165; DNA voucher ID A58, A59]; 1♂, China, Yunnan, Yingjiang, Jinzhuzhai, 27 April 2016, leg. Guoxi Xue [Dissection ID YN25, DNA voucher ID A56]. Material dissected: 1♂ 1♀, China, Chongqing, Simian Mountain, 17 June 2007, 23 September 2007, 500–1,000 m [Dissection ID CQ125, CQ67]; 1♂ 1♀, Thailand, Nan, Doi Phu Kha, 4, 18 October 1991, leg. Inayoshi Yutaka [Dissection ID Th1, Th2]. Material sequenced: 1♂ 1♀, China, Chongqing, Simian Mountain, 785 m, 16 August 2016, leg. Guoxi Xue [DNA voucher ID A57, A60]. Other material examined: <bold>China</bold> • 1♀, Chongqing, Simian Mountain, 785 m, 16 August 2016, leg. Guoxi Xue; 2♀♀, Chongqing, Simian Mountain, 17 June 2007, 23 September 2007, 500–1,000 m. <bold>Vietnam</bold> • 1♂, Lam Dong Province, near Dalat City, Nong Trai, 1,200 m, 16 August 2003, leg. Kotaro Saito; 1♂, Dalat City, Nong Trai, 10 September 2008, leg. T. Saito; 2♂♂, Dalat City, Nong Trai, 1,200 m, 12 April 2009, 24 May 2009, leg. Kotaro Saito.</p><fig id="F1" position="float" orientation="portrait"><object-id xmlns:xlink="http://www.w3.org/1999/xlink" content-type="doi" xlink:type="simple">10.3897/zookeys.985.46835.figures1-4</object-id><object-id xmlns:xlink="http://www.w3.org/1999/xlink" content-type="arpha" xlink:type="simple">256D118F-F72A-5D58-874C-32883C968E12</object-id><label>Figures 1–4.</label><caption><p>Adults of <italic><tp:taxon-name><tp:taxon-name-part taxon-name-part-type="genus" reg="Celaenorrhinus">Celaenorrhinus</tp:taxon-name-part> <tp:taxon-name-part taxon-name-part-type="species" reg="pyrrha">pyrrha</tp:taxon-name-part></tp:taxon-name></italic> and <italic><tp:taxon-name><tp:taxon-name-part taxon-name-part-type="genus" reg="Celaenorrhinus">C.</tp:taxon-name-part> <tp:taxon-name-part taxon-name-part-type="species" reg="munda">munda</tp:taxon-name-part> <tp:taxon-name-part taxon-name-part-type="subspecies" reg="munda">munda</tp:taxon-name-part></tp:taxon-name></italic>. <bold>1–3</bold><italic><tp:taxon-name><tp:taxon-name-part taxon-name-part-type="genus" reg="Celaenorrhinus">C.</tp:taxon-name-part> <tp:taxon-name-part taxon-name-part-type="species" reg="pyrrha">pyrrha</tp:taxon-name-part></tp:taxon-name></italic><bold>1</bold> male, China, Chongqing, Simian Mountain, 785 m, 16 August 2016, leg. Guoxi Xue [Dissection ID CQ164, DNA voucher ID A58] <bold>2</bold> male, China, Yunnan, Yingjiang, Jinzhuzhai, 27 April 2016, leg. Guoxi Xue [Dissection ID YN25, DNA voucher ID A56] <bold>3</bold> female, China, Chongqing, Simian Mountain, 785 m, 16 August 2016, leg. Guoxi Xue [DNA voucher ID A60] <bold>4</bold><italic><tp:taxon-name><tp:taxon-name-part taxon-name-part-type="genus" reg="Celaenorrhinus">C.</tp:taxon-name-part> <tp:taxon-name-part taxon-name-part-type="species" reg="munda">munda</tp:taxon-name-part> <tp:taxon-name-part taxon-name-part-type="subspecies" reg="munda">munda</tp:taxon-name-part></tp:taxon-name></italic>, male, China, Tibet, Cuona County, Lebugou, 19 June 2013, leg. Songyun Lang [Dissection ID Tib1] <bold>a</bold> dorsal side <bold>b</bold> ventral side. Scale bars: 1 cm.</p></caption><graphic xmlns:xlink="http://www.w3.org/1999/xlink" xlink:href="zookeys-985-061-g001.jpg" position="float" orientation="portrait" xlink:type="simple" id="oo_471624.jpg"><uri content-type="original_file" xlink:type="simple">https://binary.pensoft.net/fig/471624</uri></graphic></fig></tp:treatment-sec><tp:treatment-sec sec-type="Molecular analysis" id="SECID0EPIAE"><title>Molecular analysis.</title><p>A 658 bp partial COI sequence was successfully generated from each specimen used for DNA extraction (Table <xref ref-type="table" rid="T1">1</xref>) via PCR and sequencing. The alignment of all the sequences used to perform a phylogenetic analysis is provided in Suppl. material <xref ref-type="supplementary-material" rid="S1">1</xref>. In the <abbrev xmlns:xlink="http://www.w3.org/1999/xlink" xlink:title="neighbor-joining" id="ABBRID0E4IAE" xlink:type="simple">NJ</abbrev> tree (Fig. <xref ref-type="fig" rid="F2">5</xref>), the five voucher specimens were clustered into one clade, within which the mean K-2-P distance is 0 (Table <xref ref-type="table" rid="T2">2</xref>), indicating they belong to the same species.</p><table-wrap id="T2" position="float" orientation="portrait"><label>Table 2.</label><caption><p>Uncorrected pairwise genetic distances (Kimura-2-parameter) for the COI sequences of <italic><tp:taxon-name><tp:taxon-name-part taxon-name-part-type="genus" reg="Celaenorrhinus">Celaenorrhinus</tp:taxon-name-part></tp:taxon-name></italic> species.</p></caption><table id="TID0EMAAG" rules="all"><tbody><tr><th rowspan="1" colspan="1"/><th rowspan="1" colspan="1">1</th><th rowspan="1" colspan="1">2</th><th rowspan="1" colspan="1">3</th><th rowspan="1" colspan="1">4</th><th rowspan="1" colspan="1">5</th><th rowspan="1" colspan="1">6</th><th rowspan="1" colspan="1">7</th></tr><tr><td rowspan="1" colspan="8">1. <ext-link xmlns:xlink="http://www.w3.org/1999/xlink" ext-link-type="gen" xlink:href="$1" xlink:type="simple">MT997273_A56</ext-link></td></tr><tr><td rowspan="1" colspan="1">2. <ext-link xmlns:xlink="http://www.w3.org/1999/xlink" ext-link-type="gen" xlink:href="$1" xlink:type="simple">MT997274_A57</ext-link></td><td rowspan="1" colspan="1">0.000</td><td rowspan="1" colspan="6"/></tr><tr><td rowspan="1" colspan="1">3. <ext-link xmlns:xlink="http://www.w3.org/1999/xlink" ext-link-type="gen" xlink:href="$1" xlink:type="simple">MT997275_A58</ext-link></td><td rowspan="1" colspan="1">0.000</td><td rowspan="1" colspan="1">0.000</td><td rowspan="1" colspan="5"/></tr><tr><td rowspan="1" colspan="1">4. <ext-link xmlns:xlink="http://www.w3.org/1999/xlink" ext-link-type="gen" xlink:href="$1" xlink:type="simple">MT997276_A59</ext-link></td><td rowspan="1" colspan="1">0.000</td><td rowspan="1" colspan="1">0.000</td><td rowspan="1" colspan="1">0.000</td><td rowspan="1" colspan="4"/></tr><tr><td rowspan="1" colspan="1">5. <ext-link xmlns:xlink="http://www.w3.org/1999/xlink" ext-link-type="gen" xlink:href="$1" xlink:type="simple">MN443912_A60</ext-link></td><td rowspan="1" colspan="1">0.000</td><td rowspan="1" colspan="1">0.000</td><td rowspan="1" colspan="1">0.000</td><td rowspan="1" colspan="1">0.000</td><td rowspan="1" colspan="3"/></tr><tr><td rowspan="1" colspan="1">6. <ext-link xmlns:xlink="http://www.w3.org/1999/xlink" ext-link-type="gen" xlink:href="MN199383.1" xlink:type="simple">MN199383.1</ext-link></td><td rowspan="1" colspan="1">0.082</td><td rowspan="1" colspan="1">0.082</td><td rowspan="1" colspan="1">0.082</td><td rowspan="1" colspan="1">0.082</td><td rowspan="1" colspan="1">0.082</td><td rowspan="1" colspan="2"/></tr><tr><td rowspan="1" colspan="1">7. <ext-link xmlns:xlink="http://www.w3.org/1999/xlink" ext-link-type="gen" xlink:href="JN277521.1" xlink:type="simple">JN277521.1</ext-link></td><td rowspan="1" colspan="1">0.075</td><td rowspan="1" colspan="1">0.075</td><td rowspan="1" colspan="1">0.075</td><td rowspan="1" colspan="1">0.075</td><td rowspan="1" colspan="1">0.075</td><td rowspan="1" colspan="1">0.089</td><td rowspan="1" colspan="1"/></tr><tr><td rowspan="1" colspan="1">8. <ext-link xmlns:xlink="http://www.w3.org/1999/xlink" ext-link-type="gen" xlink:href="KP149680.1" xlink:type="simple">KP149680.1</ext-link></td><td rowspan="1" colspan="1">0.078</td><td rowspan="1" colspan="1">0.078</td><td rowspan="1" colspan="1">0.078</td><td rowspan="1" colspan="1">0.078</td><td rowspan="1" colspan="1">0.078</td><td rowspan="1" colspan="1">0.075</td><td rowspan="1" colspan="1">0.043</td></tr></tbody></table></table-wrap><fig id="F2" position="float" orientation="portrait"><object-id xmlns:xlink="http://www.w3.org/1999/xlink" content-type="doi" xlink:type="simple">10.3897/zookeys.985.46835.figure5</object-id><object-id xmlns:xlink="http://www.w3.org/1999/xlink" content-type="arpha" xlink:type="simple">EBFF6C32-C4F8-5BC4-901C-0C9102613F7B</object-id><label>Figure 5.</label><caption><p><abbrev xmlns:xlink="http://www.w3.org/1999/xlink" xlink:title="neighbor-joining" id="ABBRID0EMQAE" xlink:type="simple">NJ</abbrev> tree based on Kimura-2-Parameter distances for the partial mitochondrial COI sequences of <italic><tp:taxon-name><tp:taxon-name-part taxon-name-part-type="genus" reg="Celaenorrhinus">Celaenorrhinus</tp:taxon-name-part></tp:taxon-name></italic>, values at nodes represent the bootstrap support (BP) values.</p></caption><graphic xmlns:xlink="http://www.w3.org/1999/xlink" xlink:href="zookeys-985-061-g002.jpg" position="float" orientation="portrait" xlink:type="simple" id="oo_471625.jpg"><uri content-type="original_file" xlink:type="simple">https://binary.pensoft.net/fig/471625</uri></graphic></fig></tp:treatment-sec><tp:treatment-sec sec-type="description" id="SECID0E3QAE"><title>Description.</title><p><bold>Male genitalia</bold> (Fig. <xref ref-type="fig" rid="F3">6</xref>). In lateral view, tegumen protruding anteriorly; a small triangular plate at base of uncus; basal half of uncus pointed downwards at approximately 45°, distal half of uncus upturned and then slightly bent downwards, tapered into a sharp point; gnathos sickle-shaped, basal portion wide and elongated; saccus upturned, length about one third of the height of genitalia capsule. In dorsal view, basal half of tegumen semicircular; distal part of uncus widely bifid, tapered and bluntly pointed. In ventral view, left and right parts of gnathos separated. Distal half of valva bifid with a slender, sharply pointed dorsal branch curving downwards in lateral view and inwards in dorsal view, and a short blunt ventral branch. Aedeagus very robust; cornuti anchor shaped, extremely developed and sclerotized. Juxta V-shaped.</p><fig id="F3" position="float" orientation="portrait"><object-id xmlns:xlink="http://www.w3.org/1999/xlink" content-type="doi" xlink:type="simple">10.3897/zookeys.985.46835.figure6</object-id><object-id xmlns:xlink="http://www.w3.org/1999/xlink" content-type="arpha" xlink:type="simple">B819C654-2A30-56E9-B498-47F6AA302D8F</object-id><label>Figure 6.</label><caption><p>Male genitalia of <italic><tp:taxon-name><tp:taxon-name-part taxon-name-part-type="genus" reg="Celaenorrhinus">Celaenorrhinus</tp:taxon-name-part> <tp:taxon-name-part taxon-name-part-type="species" reg="pyrrha">pyrrha</tp:taxon-name-part></tp:taxon-name></italic> from Chongqing [Dissection ID CQ125] <bold>A</bold> genital capsule, lateral view <bold>B</bold> genital capsule, dorsal view <bold>C</bold> genital capsule, ventral view <bold>D</bold> genital capsule, lateral view, valva and aedeagus removed <bold>E</bold> tegumen and gnathos, ventral view <bold>F</bold> right valva, inner surface <bold>G</bold> aedeagus, lateral view <bold>I</bold> aedeagus, with cornuti pulled out <bold>H</bold> aedeagus, dorsal view <bold>J</bold> juxta, posterior view.</p></caption><graphic xmlns:xlink="http://www.w3.org/1999/xlink" xlink:href="zookeys-985-061-g003.jpg" position="float" orientation="portrait" xlink:type="simple" id="oo_471626.jpg"><uri content-type="original_file" xlink:type="simple">https://binary.pensoft.net/fig/471626</uri></graphic></fig><p><bold>Female genitalia</bold> (Fig. <xref ref-type="fig" rid="F4">7</xref>). Papillae anales trapezoidal, covered with short setae. Apophyses posteriors twice as long as papillae anales. Lamella postvaginalis, lamella antevaginalis and antrum merged together, with an elongated plate on each side of ostium. Ostium round, rather large. Ductus bursae short. Bursa copulatrix decorated with longitudinal striae, composed of two big bursae, dorsal side of first one coriaceous, with a longitudinal ridge and a number of transversal grooves.</p><fig id="F4" position="float" orientation="portrait"><object-id xmlns:xlink="http://www.w3.org/1999/xlink" content-type="doi" xlink:type="simple">10.3897/zookeys.985.46835.figure7</object-id><object-id xmlns:xlink="http://www.w3.org/1999/xlink" content-type="arpha" xlink:type="simple">B197132E-EFE8-54C4-9900-82130B2B394E</object-id><label>Figure 7.</label><caption><p>Female genitalia of <italic><tp:taxon-name><tp:taxon-name-part taxon-name-part-type="genus" reg="Celaenorrhinus">Celaenorrhinus</tp:taxon-name-part> <tp:taxon-name-part taxon-name-part-type="species" reg="pyrrha">pyrrha</tp:taxon-name-part></tp:taxon-name></italic> from Chongqing [Dissection ID CQ67] <bold>A</bold> ventral view <bold>B</bold> dorsal view <bold>a</bold> papillae anales <bold>b</bold> apophyses posteriors <bold>c</bold> lamella postvaginalis-lamella antevaginalis-antrum complex <bold>d</bold> ostium <bold>e</bold> ductus bursae <bold>f</bold> bursa copulatrix.</p></caption><graphic xmlns:xlink="http://www.w3.org/1999/xlink" xlink:href="zookeys-985-061-g004.jpg" position="float" orientation="portrait" xlink:type="simple" id="oo_471627.jpg"><uri content-type="original_file" xlink:type="simple">https://binary.pensoft.net/fig/471627</uri></graphic></fig></tp:treatment-sec><tp:treatment-sec sec-type="discussion" id="SECID0EEUAE"><title>Discussion.</title><p>According to our years of field surveys, and records in the literature (<xref ref-type="bibr" rid="B8">Evans 1949</xref>; <xref ref-type="bibr" rid="B6">Eliot 1959</xref>; <xref ref-type="bibr" rid="B18">Osada et al. 1999</xref>; <xref ref-type="bibr" rid="B12">Kimura et al. 2011</xref>; <xref ref-type="bibr" rid="B4">Ek-Amnury 2012</xref>; <xref ref-type="bibr" rid="B15">Monastyrskii and Devyatkin 2015</xref>), <italic><tp:taxon-name><tp:taxon-name-part taxon-name-part-type="genus" reg="Celaenorrhinus">Celaenorrhinus</tp:taxon-name-part> <tp:taxon-name-part taxon-name-part-type="species" reg="pyrrha">pyrrha</tp:taxon-name-part></tp:taxon-name></italic> is a rather rare species throughout its distribution range (Fig. <xref ref-type="fig" rid="F5">8</xref>). In the present study, it is reported from two localities in China: Yingjiang in southwestern Yunnan, adjacent to northern Myanmar; and the Simian Mountain in southwestern Chongqing. The latter is isolated from the known distribution range of <italic><tp:taxon-name><tp:taxon-name-part taxon-name-part-type="genus" reg="Celaenorrhinus">C.</tp:taxon-name-part> <tp:taxon-name-part taxon-name-part-type="species" reg="pyrrha">pyrrha</tp:taxon-name-part></tp:taxon-name></italic> (<xref ref-type="bibr" rid="B8">Evans 1949</xref>; <xref ref-type="bibr" rid="B6">Eliot 1959</xref>; <xref ref-type="bibr" rid="B18">Osada et al. 1999</xref>; <xref ref-type="bibr" rid="B12">Kimura et al. 2011</xref>; <xref ref-type="bibr" rid="B4">Ek-Amnury 2012</xref>; <xref ref-type="bibr" rid="B15">Monastyrskii and Devyatkin 2015</xref>) and the discovery of this species there is totally unexpected. In the present study, some minor external variations are recognized based upon examined specimens, for example: forewing length ranges from 22.4 cm to 26.0 cm; spaces C and Sc on the dorsal side of forewing may be unmarked, or with one or two small dots above the cell spot. However, we consider these as individual variations rather than intersubspecific differences because they exist in specimens from both Chongqing and Indochina. Genitalia characters of specimens from Chongqing, Yunnan, Thailand and Vietnam are compared for both sexes. According to our observations, the specimens from Chongqing cannot be distinguished by morphological characters, and thus do not represent a separate subspecies. Even so, the geographical isolation of Chongqing compared to other localities is worthy of attention, and <italic><tp:taxon-name><tp:taxon-name-part taxon-name-part-type="genus" reg="Celaenorrhinus">C.</tp:taxon-name-part> <tp:taxon-name-part taxon-name-part-type="species" reg="pyrrha">pyrrha</tp:taxon-name-part></tp:taxon-name></italic> can possibly be expected from Guizhou, Guangxi and eastern Yunnan.</p><fig id="F5" position="float" orientation="portrait"><object-id xmlns:xlink="http://www.w3.org/1999/xlink" content-type="doi" xlink:type="simple">10.3897/zookeys.985.46835.figure8</object-id><object-id xmlns:xlink="http://www.w3.org/1999/xlink" content-type="arpha" xlink:type="simple">56735603-A3F7-5C82-B192-B8C1143E89C9</object-id><label>Figure 8.</label><caption><p>Distribution map of <italic><tp:taxon-name><tp:taxon-name-part taxon-name-part-type="genus" reg="Celaenorrhinus">Celaenorrhinus</tp:taxon-name-part> <tp:taxon-name-part taxon-name-part-type="species" reg="pyrrha">pyrrha</tp:taxon-name-part></tp:taxon-name></italic> and <italic><tp:taxon-name><tp:taxon-name-part taxon-name-part-type="genus" reg="Celaenorrhinus">C.</tp:taxon-name-part> <tp:taxon-name-part taxon-name-part-type="species" reg="munda">munda</tp:taxon-name-part></tp:taxon-name></italic>. <bold>Triangle</bold><italic><tp:taxon-name><tp:taxon-name-part taxon-name-part-type="genus" reg="Celaenorrhinus">C.</tp:taxon-name-part> <tp:taxon-name-part taxon-name-part-type="species" reg="pyrrha">pyrrha</tp:taxon-name-part></tp:taxon-name></italic><bold>a</bold> Yingjiang (Yunnan Province) <bold>b</bold> Simian Mountain (Chongqing) <bold>Circle</bold><italic><tp:taxon-name><tp:taxon-name-part taxon-name-part-type="genus" reg="Celaenorrhinus">C.</tp:taxon-name-part> <tp:taxon-name-part taxon-name-part-type="species" reg="munda">munda</tp:taxon-name-part></tp:taxon-name></italic><bold>Red</bold><italic><tp:taxon-name><tp:taxon-name-part taxon-name-part-type="genus" reg="Celaenorrhinus">C.</tp:taxon-name-part> <tp:taxon-name-part taxon-name-part-type="species" reg="munda">munda</tp:taxon-name-part> <tp:taxon-name-part taxon-name-part-type="subspecies" reg="munda">munda</tp:taxon-name-part></tp:taxon-name></italic><bold>Blue</bold><italic><tp:taxon-name><tp:taxon-name-part taxon-name-part-type="genus" reg="Celaenorrhinus">C.</tp:taxon-name-part> <tp:taxon-name-part taxon-name-part-type="species" reg="munda">munda</tp:taxon-name-part> <tp:taxon-name-part taxon-name-part-type="subspecies" reg="maculicornis">maculicornis</tp:taxon-name-part></tp:taxon-name></italic><bold>Black</bold><italic><tp:taxon-name><tp:taxon-name-part taxon-name-part-type="genus" reg="Celaenorrhinus">C.</tp:taxon-name-part> <tp:taxon-name-part taxon-name-part-type="species" reg="munda">munda</tp:taxon-name-part> <tp:taxon-name-part taxon-name-part-type="subspecies" reg="joka">joka</tp:taxon-name-part></tp:taxon-name></italic><bold>c</bold> Cuona County (Tibet Autonomous Region) <bold>d</bold> Simla (Type locality of ssp. <tp:taxon-name><tp:taxon-name-part taxon-name-part-type="genus" reg="Celaenorrhinus"/><tp:taxon-name-part taxon-name-part-type="species" reg="munda"/><tp:taxon-name-part taxon-name-part-type="subspecies" reg="munda">munda</tp:taxon-name-part></tp:taxon-name>) <bold>e</bold> Khasi (Type locality of ssp. <tp:taxon-name><tp:taxon-name-part taxon-name-part-type="genus" reg="Celaenorrhinus"/><tp:taxon-name-part taxon-name-part-type="species" reg="munda"/><tp:taxon-name-part taxon-name-part-type="subspecies" reg="maculicornis">maculicornis</tp:taxon-name-part></tp:taxon-name>).</p></caption><graphic xmlns:xlink="http://www.w3.org/1999/xlink" xlink:href="zookeys-985-061-g005.jpg" position="float" orientation="portrait" xlink:type="simple" id="oo_471628.jpg"><uri content-type="original_file" xlink:type="simple">https://binary.pensoft.net/fig/471628</uri></graphic></fig></tp:treatment-sec><tp:treatment-sec><!--Section generated to contain objects referenced in tp:taxon-treatment.--><table-wrap id="T1" position="float" orientation="portrait"><label>Table 1.</label><caption><p>Specimens used for sequencing and molecular analysis.</p></caption><table id="TID0EKUAE" rules="all"><tbody><tr><th rowspan="1" colspan="1">Species</th><th rowspan="1" colspan="1">Locality</th><th rowspan="1" colspan="1">Date</th><th rowspan="1" colspan="1">Sex</th><th rowspan="1" colspan="1">Voucher ID</th><th rowspan="1" colspan="1">Accession number</th></tr><tr><td rowspan="5" colspan="1">
                  <italic><tp:taxon-name><tp:taxon-name-part taxon-name-part-type="genus" reg="Celaenorrhinus">Celaenorrhinus</tp:taxon-name-part> <tp:taxon-name-part taxon-name-part-type="species" reg="pyrrha">pyrrha</tp:taxon-name-part></tp:taxon-name></italic>
                </td><td rowspan="1" colspan="1">China, Yunnan, Yingjiang, Jinzhuzhai</td><td rowspan="1" colspan="1">27.IV.2016</td><td rowspan="1" colspan="1">male</td><td rowspan="1" colspan="1">A56</td><td rowspan="1" colspan="1">
                  <ext-link xmlns:xlink="http://www.w3.org/1999/xlink" ext-link-type="gen" xlink:href="MT997273" xlink:type="simple">MT997273</ext-link>
                </td></tr><tr><td rowspan="1" colspan="1">China, Chongqing, Simian Mountain</td><td rowspan="1" colspan="1">16.VIII.2016</td><td rowspan="1" colspan="1">male</td><td rowspan="1" colspan="1">A57</td><td rowspan="1" colspan="1">
                  <ext-link xmlns:xlink="http://www.w3.org/1999/xlink" ext-link-type="gen" xlink:href="MT997274" xlink:type="simple">MT997274</ext-link>
                </td></tr><tr><td rowspan="1" colspan="1">China, Chongqing, Simian Mountain</td><td rowspan="1" colspan="1">16.VIII.2016</td><td rowspan="1" colspan="1">male</td><td rowspan="1" colspan="1">A58</td><td rowspan="1" colspan="1">
                  <ext-link xmlns:xlink="http://www.w3.org/1999/xlink" ext-link-type="gen" xlink:href="MT997275" xlink:type="simple">MT997275</ext-link>
                </td></tr><tr><td rowspan="1" colspan="1">China, Chongqing, Simian Mountain</td><td rowspan="1" colspan="1">16.VIII.2016</td><td rowspan="1" colspan="1">female</td><td rowspan="1" colspan="1">A59</td><td rowspan="1" colspan="1">
                  <ext-link xmlns:xlink="http://www.w3.org/1999/xlink" ext-link-type="gen" xlink:href="MT997276" xlink:type="simple">MT997276</ext-link>
                </td></tr><tr><td rowspan="1" colspan="1">China, Chongqing, Simian Mountain</td><td rowspan="1" colspan="1">16.VIII.2016</td><td rowspan="1" colspan="1">female</td><td rowspan="1" colspan="1">A60</td><td rowspan="1" colspan="1">
                  <ext-link xmlns:xlink="http://www.w3.org/1999/xlink" ext-link-type="gen" xlink:href="MN443912" xlink:type="simple">MN443912</ext-link>
                </td></tr><tr><td rowspan="1" colspan="1">
                  <italic><tp:taxon-name><tp:taxon-name-part taxon-name-part-type="genus" reg="Celaenorrhinus">Celaenorrhinus</tp:taxon-name-part> <tp:taxon-name-part taxon-name-part-type="species" reg="macrostictus">macrostictus</tp:taxon-name-part></tp:taxon-name></italic>
                </td><td rowspan="1" colspan="1">Gabon, MDC Lonmin</td><td rowspan="1" colspan="1">29.I.2008</td><td rowspan="1" colspan="1">male</td><td rowspan="1" colspan="1">–</td><td rowspan="1" colspan="1"><ext-link xmlns:xlink="http://www.w3.org/1999/xlink" ext-link-type="gen" xlink:href="JN277521.1" xlink:type="simple">JN277521.1</ext-link>*</td></tr><tr><td rowspan="1" colspan="1">
                  <italic><tp:taxon-name><tp:taxon-name-part taxon-name-part-type="genus" reg="Celaenorrhinus">Celaenorrhinus</tp:taxon-name-part> <tp:taxon-name-part taxon-name-part-type="species" reg="dargei">dargei</tp:taxon-name-part></tp:taxon-name></italic>
                </td><td rowspan="1" colspan="1">Nigeria, Obudu Plateau</td><td rowspan="1" colspan="1">11.IV.2007</td><td rowspan="1" colspan="1">–</td><td rowspan="1" colspan="1">–</td><td rowspan="1" colspan="1"><ext-link xmlns:xlink="http://www.w3.org/1999/xlink" ext-link-type="gen" xlink:href="KP149680.1" xlink:type="simple">KP149680.1</ext-link>*</td></tr><tr><td rowspan="1" colspan="1">
                  <italic><tp:taxon-name><tp:taxon-name-part taxon-name-part-type="genus" reg="Celaenorrhinus">Celaenorrhinus</tp:taxon-name-part> <tp:taxon-name-part taxon-name-part-type="species" reg="patula">patula</tp:taxon-name-part></tp:taxon-name></italic>
                </td><td rowspan="1" colspan="1">China, Tibet, Motuo</td><td rowspan="1" colspan="1">VII.2018</td><td rowspan="1" colspan="1">–</td><td rowspan="1" colspan="1">SCAU He1657</td><td rowspan="1" colspan="1"><ext-link xmlns:xlink="http://www.w3.org/1999/xlink" ext-link-type="gen" xlink:href="MN199383.1" xlink:type="simple">MN199383.1</ext-link>*</td></tr></tbody></table><table-wrap-foot><fn><p>* Information downloaded from GenBank.</p></fn></table-wrap-foot></table-wrap><supplementary-material xmlns:xlink="http://www.w3.org/1999/xlink" id="S1" position="float" orientation="portrait" xlink:type="simple"><object-id content-type="doi" xlink:type="simple">10.3897/zookeys.985.46835.suppl1</object-id><object-id content-type="arpha" xlink:type="simple">B84BD314-1236-5C52-A9F2-E1514E486FEA</object-id><label>Supplementary material 1</label><caption><p>Alignment of sequences</p></caption><statement content-type="dataType"><label>Data type</label><p>molecular data</p></statement><media xlink:href="zookeys-985-061-s001.pdf" mimetype="application" mime-subtype="pdf" position="float" orientation="portrait" xlink:type="simple" id="oo_471630.pdf"><uri content-type="original_file" xlink:type="simple">https://binary.pensoft.net/file/471630</uri></media><permissions><license xlink:type="simple"><license-p>This dataset is made available under the Open Database License (http://opendatacommons.org/licenses/odbl/1.0/). The Open Database License (ODbL) is a license agreement intended to allow users to freely share, modify, and use this Dataset while maintaining this same freedom for others, provided that the original source and author(s) are credited.</license-p></license></permissions><attrib specific-use="authors">Gou-Xi Xue, Yutaka Inayoshi, Meng Li, Fu-Ming Zhang, Da-Kun Lai, Hai-Ying Tian</attrib></supplementary-material></tp:treatment-sec><ref-list><ref id="B8"><mixed-citation xmlns:xlink="http://www.w3.org/1999/xlink" xlink:type="simple"><person-group><name name-style="western"><surname>Evans</surname><given-names>WH</given-names></name></person-group> (<year>1949</year>) <source>A Catalogue of the <tp:taxon-name><tp:taxon-name-part taxon-name-part-type="family">Hesperiidae</tp:taxon-name-part></tp:taxon-name> from Europe, Asia &amp; Australia in the British Museum (Natural History).</source><publisher-name>The British Museum</publisher-name>, <publisher-loc>London</publisher-loc>, <size units="page">502 pp</size>. <ext-link xlink:type="simple" ext-link-type="doi" xlink:href="10.5962/bhl.title.105941">https://doi.org/10.5962/bhl.title.105941</ext-link></mixed-citation></ref><ref id="B6"><mixed-citation xmlns:xlink="http://www.w3.org/1999/xlink" xlink:type="simple"><person-group><name name-style="western"><surname>Eliot</surname><given-names>JN</given-names></name></person-group> (<year>1959</year>) <article-title>New or little known butterflies from Malaya.</article-title><source>Bulletin of the British Museum (Natural History) Entomology</source><volume>7</volume>(<issue>8</issue>): <fpage>371</fpage>–<lpage>391</lpage>. [pls 10]</mixed-citation></ref><ref id="B18"><mixed-citation xmlns:xlink="http://www.w3.org/1999/xlink" xlink:type="simple"><person-group><name name-style="western"><surname>Osada</surname><given-names>S</given-names></name><name name-style="western"><surname>Uémura</surname><given-names>Y</given-names></name><name name-style="western"><surname>Uehara</surname><given-names>J</given-names></name></person-group> (<year>1999</year>) <source>An Illustrated Checklist of the Butterflies of Laos P D R.</source><publisher-name>Mokuyo-sha</publisher-name>, <publisher-loc>Tokyo</publisher-loc>, <size units="page">240 pp</size>.</mixed-citation></ref><ref id="B12"><mixed-citation xmlns:xlink="http://www.w3.org/1999/xlink" xlink:type="simple"><person-group><name name-style="western"><surname>Kimura</surname><given-names>Y</given-names></name><name name-style="western"><surname>Aoki</surname><given-names>T</given-names></name><name name-style="western"><surname>Yamaguchi</surname><given-names>S</given-names></name><name name-style="western"><surname>Uémura</surname><given-names>Y</given-names></name><name name-style="western"><surname>Saito</surname><given-names>T</given-names></name></person-group> (<year>2011</year>) <source>The Butterflies of Thailand. Based on Yunosuke KIMURA Collection Vol. 1. <tp:taxon-name><tp:taxon-name-part taxon-name-part-type="family">Hesperiidae</tp:taxon-name-part></tp:taxon-name>, <tp:taxon-name><tp:taxon-name-part taxon-name-part-type="family">Papilionidae</tp:taxon-name-part></tp:taxon-name>, <tp:taxon-name><tp:taxon-name-part taxon-name-part-type="family">Pieridae</tp:taxon-name-part></tp:taxon-name>.</source><publisher-name>Mokuyosha</publisher-name>, <publisher-loc>Tokyo</publisher-loc>, <size units="page">220 pp</size>.</mixed-citation></ref><ref id="B4"><mixed-citation xmlns:xlink="http://www.w3.org/1999/xlink" xlink:type="simple"><person-group><name name-style="western"><surname>Ek-Amnuay</surname><given-names>P</given-names></name></person-group> (<year>2012</year>) <source>Butterflies of Thailand. 2<sup>nd</sup> revised ed.</source><publisher-name>Amarin Printing and Publishing</publisher-name>, <publisher-loc>Bangkok</publisher-loc>, <size units="page">944 pp</size>.</mixed-citation></ref><ref id="B17"><mixed-citation xmlns:xlink="http://www.w3.org/1999/xlink" xlink:type="simple"><person-group><name name-style="western"><surname>Nakamura</surname><given-names>N</given-names></name><name name-style="western"><surname>Wakahara</surname><given-names>H</given-names></name></person-group> (<year>2012</year>) <article-title>A revised checklist of the butterflies of the Lao P. D. R. (<tp:taxon-name><tp:taxon-name-part taxon-name-part-type="class">Insecta</tp:taxon-name-part></tp:taxon-name>: <tp:taxon-name><tp:taxon-name-part taxon-name-part-type="order">Lepidoptera</tp:taxon-name-part></tp:taxon-name>).</article-title><source>Evolutionary Sciences</source><volume>17</volume>: <fpage>19</fpage>–<lpage>85</lpage>.</mixed-citation></ref><ref id="B15"><mixed-citation xmlns:xlink="http://www.w3.org/1999/xlink" xlink:type="simple"><person-group><name name-style="western"><surname>Monastyrskii</surname><given-names>AL</given-names></name><name name-style="western"><surname>Devyatkin</surname><given-names>AL</given-names></name></person-group> (<year>2015</year>) <source>Butterflies of Vietnam (an illustrated checklist) 2<sup>nd</sup> ed. Planorama Meida Co.</source><publisher-name>Ltd</publisher-name>, <publisher-loc>Hanoi</publisher-loc>, <size units="page">95 pp</size>. [17 pls] <ext-link xlink:type="simple" ext-link-type="doi" xlink:href="10.1134/S0013873815030082">https://doi.org/10.1134/S0013873815030082</ext-link></mixed-citation></ref></ref-list></tp:taxon-treatment>
