# Supplementary material for: New records of Celaenorrhinus pyrrha de Nicéville, 1889 and C. munda (Moore, 1884) from China (Lepidoptera, Hesperiidae)
Source: Zookeys. 2020 Nov 5;985:61–70. doi: 10.3897/zookeys.985.46835 (PMC7661477; doi:10.3897/zookeys.985.46835)
Supplement: XML Treatment for Celaenorrhinus munda munda [file zookeys.985.46835-treatment2.xml]

<!DOCTYPE tp:taxon-treatment
  PUBLIC "-//TaxonX//DTD Taxonomic Treatment Publishing DTD v0 20100105//EN" "tax-treatment-NSO.dtd">
<tp:taxon-treatment xmlns:tp="http://www.plazi.org/taxpub"><tp:treatment-meta><kwd-group><label>Taxon classification</label><kwd><named-content xmlns:xlink="http://www.w3.org/1999/xlink" content-type="kingdom">Animalia</named-content></kwd><kwd><named-content xmlns:xlink="http://www.w3.org/1999/xlink" content-type="order">Lepidoptera</named-content></kwd><kwd><named-content xmlns:xlink="http://www.w3.org/1999/xlink" content-type="family">Hesperiidae</named-content></kwd></kwd-group><mixed-citation publication-type="journal"><person-group><name><surname>Xue</surname><given-names>Gou-Xi</given-names></name><name><surname>Inayoshi</surname><given-names>Yutaka</given-names></name><name><surname>Li</surname><given-names>Meng</given-names></name><name><surname>Zhang</surname><given-names>Fu-Ming</given-names></name><name><surname>Lai</surname><given-names>Da-Kun</given-names></name><name><surname>Tian</surname><given-names>Hai-Ying</given-names></name></person-group><article-title>New records of <italic><tp:taxon-name><tp:taxon-name-part taxon-name-part-type="genus" reg="Celaenorrhinus">Celaenorrhinus</tp:taxon-name-part> <tp:taxon-name-part taxon-name-part-type="species" reg="pyrrha">pyrrha</tp:taxon-name-part></tp:taxon-name></italic> de Nicéville, 1889 and <italic><tp:taxon-name><tp:taxon-name-part taxon-name-part-type="genus" reg="Celaenorrhinus">C.</tp:taxon-name-part> <tp:taxon-name-part taxon-name-part-type="species" reg="munda">munda</tp:taxon-name-part></tp:taxon-name></italic> (Moore, 1884) from China (<tp:taxon-name><tp:taxon-name-part taxon-name-part-type="order">Lepidoptera</tp:taxon-name-part></tp:taxon-name>, <tp:taxon-name><tp:taxon-name-part taxon-name-part-type="family">Hesperiidae</tp:taxon-name-part></tp:taxon-name>)</article-title><source>Zookeys</source><day>05</day><month>11</month><year>2020</year><volume>985</volume><fpage>61</fpage><lpage>70</lpage><pub-id pub-id-type="doi">10.3897/zookeys.985.46835</pub-id></mixed-citation></tp:treatment-meta><tp:nomenclature><tp:taxon-name><object-id xmlns:xlink="http://www.w3.org/1999/xlink" content-type="arpha" xlink:type="simple">75AC698A-D17B-5C21-BBF7-E77334425574</object-id>
            <tp:taxon-name-part taxon-name-part-type="genus" reg="Celaenorrhinus">Celaenorrhinus</tp:taxon-name-part>
            <tp:taxon-name-part taxon-name-part-type="species" reg="munda">munda</tp:taxon-name-part>
            <tp:taxon-name-part taxon-name-part-type="subspecies" reg="munda">munda</tp:taxon-name-part>
          </tp:taxon-name><tp:taxon-authority>(Moore, 1884) (new record to China)</tp:taxon-authority><xref ref-type="fig" rid="F1">Fig. 4</xref><tp:nomenclature-citation-list><tp:nomenclature-citation><tp:taxon-name>
                <tp:taxon-name-part taxon-name-part-type="genus" reg="Plesioneura">Plesioneura</tp:taxon-name-part> <tp:taxon-name-part taxon-name-part-type="species" reg="munda">munda</tp:taxon-name-part></tp:taxon-name><comment>Moore, 1884: 48, type locality: Simla, India.</comment></tp:nomenclature-citation><tp:nomenclature-citation><tp:taxon-name>
                <tp:taxon-name-part taxon-name-part-type="genus" reg="Celaenorrhinus">Celaenorrhinus</tp:taxon-name-part> <tp:taxon-name-part taxon-name-part-type="species" reg="munda">munda</tp:taxon-name-part> <tp:taxon-name-part taxon-name-part-type="subspecies" reg="munda">munda</tp:taxon-name-part></tp:taxon-name><comment>; <xref ref-type="bibr" rid="B8">Evans 1949</xref>: 100.</comment></tp:nomenclature-citation></tp:nomenclature-citation-list></tp:nomenclature><tp:treatment-sec sec-type="Material examined."><title>Material examined.</title><p> China • 1?, Tibet, Cuona County, Lebugou, 19 June 2013, leg. Songyun Lang.</p></tp:treatment-sec><tp:treatment-sec sec-type="description" id="SECID0EB5AE"><title>Description.</title><p><bold>Male genitalia</bold> (Fig. <xref ref-type="fig" rid="F6">9</xref>). In lateral view, tegumen protruding anteriorly; base of uncus with a semi-erect process; basal half of uncus quadrangular, distal half narrow, sloped, sharply pointed; gnathos sickle-shaped, distal end reaching tip of uncus; saccus pointing slightly downwards, length about half the height of genitalia capsule. In dorsal view, basal processes of uncus triangular, central part of uncus constricted, distal half of uncus bifid, forming a pair of horn-shaped blunt points. In ventral view, left and right parts of gnathos separated. Distal portion of valva bifid, divided into a wide ventral branch and a slender dorsal branch, disto-dorsal margin of the latter with a notch; both branches subequal in length and bent inwards. Aedeagus robust, distal half bent downwards; cornuti triangular and sharply pointed, well sclerotized. Juxta ring-shaped.</p><fig id="F6" position="float" orientation="portrait"><object-id xmlns:xlink="http://www.w3.org/1999/xlink" content-type="doi" xlink:type="simple">10.3897/zookeys.985.46835.figure9</object-id><object-id xmlns:xlink="http://www.w3.org/1999/xlink" content-type="arpha" xlink:type="simple">DE986799-DF98-5AA6-9D9A-9D3990731E7A</object-id><label>Figure 9.</label><caption><p>Male genitalia of <italic><tp:taxon-name><tp:taxon-name-part taxon-name-part-type="genus" reg="Celaenorrhinus">Celaenorrhinus</tp:taxon-name-part> <tp:taxon-name-part taxon-name-part-type="species" reg="munda">munda</tp:taxon-name-part> <tp:taxon-name-part taxon-name-part-type="subspecies" reg="munda">munda</tp:taxon-name-part></tp:taxon-name></italic> from Cuona, southern Tibet [Dissection ID Tib1] <bold>A</bold> genitalia capsule, lateral view, valva and aedeagus removed <bold>B</bold> tegumen and gnathos, dorsal view <bold>C</bold> tegumen and gnathos, ventral view <bold>D</bold> left valva, outer surface <bold>E</bold> left valva, inner surface <bold>F</bold> left valva, dorsal view <bold>G</bold> aedeagus, lateral view <bold>H</bold> aedeagus, dorsal view <bold>I</bold> aedeagus, ventral view <bold>J</bold> juxta, posterior view.</p></caption><graphic xmlns:xlink="http://www.w3.org/1999/xlink" xlink:href="zookeys-985-061-g006.jpg" position="float" orientation="portrait" xlink:type="simple" id="oo_471629.jpg"><uri content-type="original_file" xlink:type="simple">https://binary.pensoft.net/fig/471629</uri></graphic></fig></tp:treatment-sec><tp:treatment-sec sec-type="discussion" id="SECID0E46AE"><title>Discussion.</title><p>Three subspecies have been described for <italic><tp:taxon-name><tp:taxon-name-part taxon-name-part-type="genus" reg="Celaenorrhinus">Celaenorrhinus</tp:taxon-name-part> <tp:taxon-name-part taxon-name-part-type="species" reg="munda">munda</tp:taxon-name-part></tp:taxon-name></italic>, of which <italic><tp:taxon-name><tp:taxon-name-part taxon-name-part-type="genus" reg="Celaenorrhinus">C.</tp:taxon-name-part> <tp:taxon-name-part taxon-name-part-type="species" reg="munda">munda</tp:taxon-name-part> <tp:taxon-name-part taxon-name-part-type="subspecies" reg="joka">joka</tp:taxon-name-part></tp:taxon-name></italic> Evans, 1949 is only known from the type locality, Tsekou, Yunnan, where the holotype was captured in 1898 as the only known exemplar of the species from China (<xref ref-type="bibr" rid="B8">Evans 1949</xref>).</p><p><italic><tp:taxon-name><tp:taxon-name-part taxon-name-part-type="genus" reg="Celaenorrhinus">Celaenorrhinus</tp:taxon-name-part> <tp:taxon-name-part taxon-name-part-type="species" reg="munda">munda</tp:taxon-name-part> <tp:taxon-name-part taxon-name-part-type="subspecies" reg="maculicornis">maculicornis</tp:taxon-name-part></tp:taxon-name></italic> Elwes &amp; Edwards, 1897 is distributed from Sikkim, Assam to Myanmar (<xref ref-type="bibr" rid="B8">Evans 1949</xref>). The record of this subspecies from Thailand by <xref ref-type="bibr" rid="B3">Ek-Amnuay (2006</xref>: 752, pl. 345, H49b) was considered a misidentification of <italic><tp:taxon-name><tp:taxon-name-part taxon-name-part-type="genus" reg="Celaenorrhinus">C.</tp:taxon-name-part> <tp:taxon-name-part taxon-name-part-type="species" reg="leucocera">leucocera</tp:taxon-name-part></tp:taxon-name></italic> (Koller, 1844) (<xref ref-type="bibr" rid="B5">Ek-Amnuay et al. 2007</xref>: 14), but <xref ref-type="bibr" rid="B4">Ek-Amnuay (2012</xref>: 800, pl. 369, H47) included it again following <xref ref-type="bibr" rid="B19">Pinratana (1985</xref>: 28, 120, pl. 11, fig. 37), although <xref ref-type="bibr" rid="B12">Kimura et al. (2011</xref>: 34) had pointed out that Pinratana’s record is a misidentification. An earlier record of this subspecies from Thailand was listed by <xref ref-type="bibr" rid="B9">Godfrey (1930</xref>: 358) as <italic><tp:taxon-name><tp:taxon-name-part taxon-name-part-type="genus" reg="Celaenorrhinus">C.</tp:taxon-name-part> <tp:taxon-name-part taxon-name-part-type="species" reg="maculicornis">maculicornis</tp:taxon-name-part></tp:taxon-name></italic>, but according to <xref ref-type="bibr" rid="B12">Kimura et al. (2011</xref>: 34) it is possibly a misidentification of <italic><tp:taxon-name><tp:taxon-name-part taxon-name-part-type="genus" reg="Celaenorrhinus">C.</tp:taxon-name-part> <tp:taxon-name-part taxon-name-part-type="species" reg="putra">putra</tp:taxon-name-part></tp:taxon-name></italic> (Moore). <xref ref-type="bibr" rid="B2">Devyatkin and Monastyrskii (1999)</xref> reported <italic><tp:taxon-name><tp:taxon-name-part taxon-name-part-type="genus" reg="Celaenorrhinus">C.</tp:taxon-name-part> <tp:taxon-name-part taxon-name-part-type="species" reg="munda">munda</tp:taxon-name-part> <tp:taxon-name-part taxon-name-part-type="subspecies" reg="maculicornis">maculicornis</tp:taxon-name-part></tp:taxon-name></italic> from Vietnam for the first time based upon a female specimen, but in their later works, e.g., <xref ref-type="bibr" rid="B15">Monastyrskii and Devyatkin (2015)</xref>, this name was not included, possibly because Dr. Devyatkin had realized that the specimen belongs to another species (Monastyrskii pers. comm. 2020). Therefore, we omit Vietnam from the distribution range of <tp:taxon-name><tp:taxon-name-part taxon-name-part-type="genus" reg="Celaenorrhinus"/><tp:taxon-name-part taxon-name-part-type="species" reg="munda"/><tp:taxon-name-part taxon-name-part-type="infraspecific-rank">ssp.</tp:taxon-name-part> <tp:taxon-name-part taxon-name-part-type="subspecies" reg="maculicornis">maculicornis</tp:taxon-name-part></tp:taxon-name> (Fig. <xref ref-type="fig" rid="F5">8</xref>), since the identity of the female specimen needs further confirmation.</p><p>The nominate subspecies has been recorded from the northwestern Himalayas and Sikkim (<xref ref-type="bibr" rid="B8">Evans 1949</xref>). <xref ref-type="bibr" rid="B3">Ek-Amnuay (2006</xref>: 752, pl. 345, H49a) reported it from Thailand, but the photos of the specimens, which were provided by the second author of the present paper, actually represent <italic><tp:taxon-name><tp:taxon-name-part taxon-name-part-type="genus" reg="Celaenorrhinus">C.</tp:taxon-name-part> <tp:taxon-name-part taxon-name-part-type="species" reg="dhanada">dhanada</tp:taxon-name-part> <tp:taxon-name-part taxon-name-part-type="subspecies" reg="dhanada">dhanada</tp:taxon-name-part></tp:taxon-name></italic> (<xref ref-type="bibr" rid="B11">Inayoshi 2019</xref>). This mistake was corrected by <xref ref-type="bibr" rid="B4">Ek-Amnuay (2012</xref>: 800). Therefore, we omit Thailand from the distribution of <italic><tp:taxon-name><tp:taxon-name-part taxon-name-part-type="genus" reg="Celaenorrhinus">C.</tp:taxon-name-part> <tp:taxon-name-part taxon-name-part-type="species" reg="munda">munda</tp:taxon-name-part></tp:taxon-name></italic> in the present paper. Judging from the diagnosic characters provided by <xref ref-type="bibr" rid="B8">Evans (1949</xref>: 100), the specimen examined in this study belongs to <italic><tp:taxon-name><tp:taxon-name-part taxon-name-part-type="genus" reg="Celaenorrhinus">C.</tp:taxon-name-part> <tp:taxon-name-part taxon-name-part-type="species" reg="munda">munda</tp:taxon-name-part> <tp:taxon-name-part taxon-name-part-type="subspecies" reg="munda">munda</tp:taxon-name-part></tp:taxon-name></italic>. This discovery eastwardly expands the distribution range of the subspecies (Fig. <xref ref-type="fig" rid="F5">8</xref>).</p><p><xref ref-type="bibr" rid="B8">Evans (1949)</xref> recorded both ssp. <tp:taxon-name><tp:taxon-name-part taxon-name-part-type="genus" reg="Celaenorrhinus"/><tp:taxon-name-part taxon-name-part-type="species" reg="munda"/><tp:taxon-name-part taxon-name-part-type="subspecies" reg="maculicornis">maculicornis</tp:taxon-name-part></tp:taxon-name> and ssp. <tp:taxon-name><tp:taxon-name-part taxon-name-part-type="genus" reg="Celaenorrhinus"/><tp:taxon-name-part taxon-name-part-type="species" reg="munda"/><tp:taxon-name-part taxon-name-part-type="subspecies" reg="munda">munda</tp:taxon-name-part></tp:taxon-name> from Sikkim. Moreover, according to <xref ref-type="bibr" rid="B2">Devyatkin and Monastyrskii (1999)</xref>, the two taxa are also found in Nepal, and the status of <italic><tp:taxon-name><tp:taxon-name-part taxon-name-part-type="genus" reg="Celaenorrhinus"/><tp:taxon-name-part taxon-name-part-type="species" reg="maculicornis">maculicornis</tp:taxon-name-part></tp:taxon-name></italic> remains controversial. Although differences in wing patterns of the two subspecies were clearly described by <xref ref-type="bibr" rid="B8">Evans (1949)</xref>, the genitalia structures have not been illustrated and compared except for the simple hand drawing (<xref ref-type="bibr" rid="B8">Evans 1949</xref>: pl. 17, B.6. fig. 19). In future studies, comprehensive morphological and molecular analyses are needed to clarify the relationships of these taxa.</p></tp:treatment-sec><tp:treatment-sec><!--Section generated to contain objects referenced in tp:taxon-treatment.--><fig id="F1" position="float" orientation="portrait"><object-id xmlns:xlink="http://www.w3.org/1999/xlink" content-type="doi" xlink:type="simple">10.3897/zookeys.985.46835.figures1-4</object-id><object-id xmlns:xlink="http://www.w3.org/1999/xlink" content-type="arpha" xlink:type="simple">256D118F-F72A-5D58-874C-32883C968E12</object-id><label>Figures 1–4.</label><caption><p>Adults of <italic><tp:taxon-name><tp:taxon-name-part taxon-name-part-type="genus" reg="Celaenorrhinus">Celaenorrhinus</tp:taxon-name-part> <tp:taxon-name-part taxon-name-part-type="species" reg="pyrrha">pyrrha</tp:taxon-name-part></tp:taxon-name></italic> and <italic><tp:taxon-name><tp:taxon-name-part taxon-name-part-type="genus" reg="Celaenorrhinus">C.</tp:taxon-name-part> <tp:taxon-name-part taxon-name-part-type="species" reg="munda">munda</tp:taxon-name-part> <tp:taxon-name-part taxon-name-part-type="subspecies" reg="munda">munda</tp:taxon-name-part></tp:taxon-name></italic>. <bold>1–3</bold><italic><tp:taxon-name><tp:taxon-name-part taxon-name-part-type="genus" reg="Celaenorrhinus">C.</tp:taxon-name-part> <tp:taxon-name-part taxon-name-part-type="species" reg="pyrrha">pyrrha</tp:taxon-name-part></tp:taxon-name></italic><bold>1</bold> male, China, Chongqing, Simian Mountain, 785 m, 16 August 2016, leg. Guoxi Xue [Dissection ID CQ164, DNA voucher ID A58] <bold>2</bold> male, China, Yunnan, Yingjiang, Jinzhuzhai, 27 April 2016, leg. Guoxi Xue [Dissection ID YN25, DNA voucher ID A56] <bold>3</bold> female, China, Chongqing, Simian Mountain, 785 m, 16 August 2016, leg. Guoxi Xue [DNA voucher ID A60] <bold>4</bold><italic><tp:taxon-name><tp:taxon-name-part taxon-name-part-type="genus" reg="Celaenorrhinus">C.</tp:taxon-name-part> <tp:taxon-name-part taxon-name-part-type="species" reg="munda">munda</tp:taxon-name-part> <tp:taxon-name-part taxon-name-part-type="subspecies" reg="munda">munda</tp:taxon-name-part></tp:taxon-name></italic>, male, China, Tibet, Cuona County, Lebugou, 19 June 2013, leg. Songyun Lang [Dissection ID Tib1] <bold>a</bold> dorsal side <bold>b</bold> ventral side. Scale bars: 1 cm.</p></caption><graphic xmlns:xlink="http://www.w3.org/1999/xlink" xlink:href="zookeys-985-061-g001.jpg" position="float" orientation="portrait" xlink:type="simple" id="oo_471624.jpg"><uri content-type="original_file" xlink:type="simple">https://binary.pensoft.net/fig/471624</uri></graphic></fig><fig id="F5" position="float" orientation="portrait"><object-id xmlns:xlink="http://www.w3.org/1999/xlink" content-type="doi" xlink:type="simple">10.3897/zookeys.985.46835.figure8</object-id><object-id xmlns:xlink="http://www.w3.org/1999/xlink" content-type="arpha" xlink:type="simple">56735603-A3F7-5C82-B192-B8C1143E89C9</object-id><label>Figure 8.</label><caption><p>Distribution map of <italic><tp:taxon-name><tp:taxon-name-part taxon-name-part-type="genus" reg="Celaenorrhinus">Celaenorrhinus</tp:taxon-name-part> <tp:taxon-name-part taxon-name-part-type="species" reg="pyrrha">pyrrha</tp:taxon-name-part></tp:taxon-name></italic> and <italic><tp:taxon-name><tp:taxon-name-part taxon-name-part-type="genus" reg="Celaenorrhinus">C.</tp:taxon-name-part> <tp:taxon-name-part taxon-name-part-type="species" reg="munda">munda</tp:taxon-name-part></tp:taxon-name></italic>. <bold>Triangle</bold><italic><tp:taxon-name><tp:taxon-name-part taxon-name-part-type="genus" reg="Celaenorrhinus">C.</tp:taxon-name-part> <tp:taxon-name-part taxon-name-part-type="species" reg="pyrrha">pyrrha</tp:taxon-name-part></tp:taxon-name></italic><bold>a</bold> Yingjiang (Yunnan Province) <bold>b</bold> Simian Mountain (Chongqing) <bold>Circle</bold><italic><tp:taxon-name><tp:taxon-name-part taxon-name-part-type="genus" reg="Celaenorrhinus">C.</tp:taxon-name-part> <tp:taxon-name-part taxon-name-part-type="species" reg="munda">munda</tp:taxon-name-part></tp:taxon-name></italic><bold>Red</bold><italic><tp:taxon-name><tp:taxon-name-part taxon-name-part-type="genus" reg="Celaenorrhinus">C.</tp:taxon-name-part> <tp:taxon-name-part taxon-name-part-type="species" reg="munda">munda</tp:taxon-name-part> <tp:taxon-name-part taxon-name-part-type="subspecies" reg="munda">munda</tp:taxon-name-part></tp:taxon-name></italic><bold>Blue</bold><italic><tp:taxon-name><tp:taxon-name-part taxon-name-part-type="genus" reg="Celaenorrhinus">C.</tp:taxon-name-part> <tp:taxon-name-part taxon-name-part-type="species" reg="munda">munda</tp:taxon-name-part> <tp:taxon-name-part taxon-name-part-type="subspecies" reg="maculicornis">maculicornis</tp:taxon-name-part></tp:taxon-name></italic><bold>Black</bold><italic><tp:taxon-name><tp:taxon-name-part taxon-name-part-type="genus" reg="Celaenorrhinus">C.</tp:taxon-name-part> <tp:taxon-name-part taxon-name-part-type="species" reg="munda">munda</tp:taxon-name-part> <tp:taxon-name-part taxon-name-part-type="subspecies" reg="joka">joka</tp:taxon-name-part></tp:taxon-name></italic><bold>c</bold> Cuona County (Tibet Autonomous Region) <bold>d</bold> Simla (Type locality of ssp. <tp:taxon-name><tp:taxon-name-part taxon-name-part-type="genus" reg="Celaenorrhinus"/><tp:taxon-name-part taxon-name-part-type="species" reg="munda"/><tp:taxon-name-part taxon-name-part-type="subspecies" reg="munda">munda</tp:taxon-name-part></tp:taxon-name>) <bold>e</bold> Khasi (Type locality of ssp. <tp:taxon-name><tp:taxon-name-part taxon-name-part-type="genus" reg="Celaenorrhinus"/><tp:taxon-name-part taxon-name-part-type="species" reg="munda"/><tp:taxon-name-part taxon-name-part-type="subspecies" reg="maculicornis">maculicornis</tp:taxon-name-part></tp:taxon-name>).</p></caption><graphic xmlns:xlink="http://www.w3.org/1999/xlink" xlink:href="zookeys-985-061-g005.jpg" position="float" orientation="portrait" xlink:type="simple" id="oo_471628.jpg"><uri content-type="original_file" xlink:type="simple">https://binary.pensoft.net/fig/471628</uri></graphic></fig></tp:treatment-sec><ref-list><ref id="B8"><mixed-citation xmlns:xlink="http://www.w3.org/1999/xlink" xlink:type="simple"><person-group><name name-style="western"><surname>Evans</surname><given-names>WH</given-names></name></person-group> (<year>1949</year>) <source>A Catalogue of the <tp:taxon-name><tp:taxon-name-part taxon-name-part-type="family">Hesperiidae</tp:taxon-name-part></tp:taxon-name> from Europe, Asia &amp; Australia in the British Museum (Natural History).</source><publisher-name>The British Museum</publisher-name>, <publisher-loc>London</publisher-loc>, <size units="page">502 pp</size>. <ext-link xlink:type="simple" ext-link-type="doi" xlink:href="10.5962/bhl.title.105941">https://doi.org/10.5962/bhl.title.105941</ext-link></mixed-citation></ref><ref id="B3"><mixed-citation xmlns:xlink="http://www.w3.org/1999/xlink" xlink:type="simple"><person-group><name name-style="western"><surname>Ek-Amnuay</surname><given-names>P</given-names></name></person-group> (<year>2006</year>) <source>Butterflies of Thailand. Fascinating Insects Vol. 2 (1<sup>st</sup> ed.).</source><publisher-name>Amarin Printing and Publishing</publisher-name>, <publisher-loc>Bangkok</publisher-loc>, <size units="page">844 pp</size>.</mixed-citation></ref><ref id="B5"><mixed-citation xmlns:xlink="http://www.w3.org/1999/xlink" xlink:type="simple"><person-group><name name-style="western"><surname>Ek-Amnuay</surname><given-names>P</given-names></name><name name-style="western"><surname>Chiba</surname><given-names>H</given-names></name><name name-style="western"><surname>Kimura</surname><given-names>Y</given-names></name><name name-style="western"><surname>Inayoshi</surname><given-names>Y</given-names></name><name name-style="western"><surname>Saito</surname><given-names>K</given-names></name><name name-style="western"><surname>Seki</surname><given-names>Y</given-names></name><name name-style="western"><surname>Uémura</surname><given-names>Y</given-names></name></person-group> (<year>2007</year>) <article-title>Corrigenda to “Butterflies of Thailand” (Ek-Amnuay, 2006).</article-title><source>Yadoriga</source><volume>213</volume>: <fpage>2</fpage>–<lpage>20</lpage>.</mixed-citation></ref><ref id="B4"><mixed-citation xmlns:xlink="http://www.w3.org/1999/xlink" xlink:type="simple"><person-group><name name-style="western"><surname>Ek-Amnuay</surname><given-names>P</given-names></name></person-group> (<year>2012</year>) <source>Butterflies of Thailand. 2<sup>nd</sup> revised ed.</source><publisher-name>Amarin Printing and Publishing</publisher-name>, <publisher-loc>Bangkok</publisher-loc>, <size units="page">944 pp</size>.</mixed-citation></ref><ref id="B19"><mixed-citation xmlns:xlink="http://www.w3.org/1999/xlink" xlink:type="simple"><person-group><name name-style="western"><surname>Pinratana</surname><given-names>BA</given-names></name></person-group> (<year>1985</year>) <source>Butterflies in Thailand Vol. 5 <tp:taxon-name><tp:taxon-name-part taxon-name-part-type="family">Hesperiidae</tp:taxon-name-part></tp:taxon-name>.</source><publisher-name>The Viratham Press</publisher-name>, <publisher-loc>Bangkok</publisher-loc>, <size units="page">152 pp</size>.</mixed-citation></ref><ref id="B12"><mixed-citation xmlns:xlink="http://www.w3.org/1999/xlink" xlink:type="simple"><person-group><name name-style="western"><surname>Kimura</surname><given-names>Y</given-names></name><name name-style="western"><surname>Aoki</surname><given-names>T</given-names></name><name name-style="western"><surname>Yamaguchi</surname><given-names>S</given-names></name><name name-style="western"><surname>Uémura</surname><given-names>Y</given-names></name><name name-style="western"><surname>Saito</surname><given-names>T</given-names></name></person-group> (<year>2011</year>) <source>The Butterflies of Thailand. Based on Yunosuke KIMURA Collection Vol. 1. <tp:taxon-name><tp:taxon-name-part taxon-name-part-type="family">Hesperiidae</tp:taxon-name-part></tp:taxon-name>, <tp:taxon-name><tp:taxon-name-part taxon-name-part-type="family">Papilionidae</tp:taxon-name-part></tp:taxon-name>, <tp:taxon-name><tp:taxon-name-part taxon-name-part-type="family">Pieridae</tp:taxon-name-part></tp:taxon-name>.</source><publisher-name>Mokuyosha</publisher-name>, <publisher-loc>Tokyo</publisher-loc>, <size units="page">220 pp</size>.</mixed-citation></ref><ref id="B9"><mixed-citation xmlns:xlink="http://www.w3.org/1999/xlink" xlink:type="simple"><person-group><name name-style="western"><surname>Godfrey</surname><given-names>EJ</given-names></name></person-group> (<year>1930</year>) <article-title>A revised list of the butterflies of Siam, with notes on their geographical distribution.</article-title><source>Journal of the Siam Society, Natural History Supplement</source><volume>7</volume>(<issue>4</issue>): <fpage>203</fpage>–<lpage>397</lpage>.</mixed-citation></ref><ref id="B2"><mixed-citation xmlns:xlink="http://www.w3.org/1999/xlink" xlink:type="simple"><person-group><name name-style="western"><surname>Devyatkin</surname><given-names>AL</given-names></name><name name-style="western"><surname>Monastyrskii</surname><given-names>AL</given-names></name></person-group> (<year>1999</year>) <tp:taxon-name><tp:taxon-name-part taxon-name-part-type="family">Hesperiidae</tp:taxon-name-part></tp:taxon-name> of Vietnam 5. An annotated list of the <tp:taxon-name><tp:taxon-name-part taxon-name-part-type="family">Hesperiidae</tp:taxon-name-part></tp:taxon-name> of North and Central Vietnam (<tp:taxon-name><tp:taxon-name-part taxon-name-part-type="order">Lepidoptera</tp:taxon-name-part></tp:taxon-name>, <tp:taxon-name><tp:taxon-name-part taxon-name-part-type="family">Hesperiidae</tp:taxon-name-part></tp:taxon-name>). Atalanta 29(1/4): 151–184. [pl. XII]</mixed-citation></ref><ref id="B15"><mixed-citation xmlns:xlink="http://www.w3.org/1999/xlink" xlink:type="simple"><person-group><name name-style="western"><surname>Monastyrskii</surname><given-names>AL</given-names></name><name name-style="western"><surname>Devyatkin</surname><given-names>AL</given-names></name></person-group> (<year>2015</year>) <source>Butterflies of Vietnam (an illustrated checklist) 2<sup>nd</sup> ed. Planorama Meida Co.</source><publisher-name>Ltd</publisher-name>, <publisher-loc>Hanoi</publisher-loc>, <size units="page">95 pp</size>. [17 pls] <ext-link xlink:type="simple" ext-link-type="doi" xlink:href="10.1134/S0013873815030082">https://doi.org/10.1134/S0013873815030082</ext-link></mixed-citation></ref><ref id="B11"><mixed-citation xmlns:xlink="http://www.w3.org/1999/xlink" xlink:type="simple"><person-group><name name-style="western"><surname>Inayoshi</surname><given-names>Y</given-names></name></person-group> (<year>2019</year>) A check list of butterflies in Indo-china, chiefly from Thailand, Laos &amp; Vietnam. <ext-link xlink:type="simple" ext-link-type="uri" xlink:href="http://yutaka.it-n.jp/hes/90520001.html">http://yutaka.it-n.jp/hes/90520001.html</ext-link> [Accessed 23 September 2019]</mixed-citation></ref></ref-list></tp:taxon-treatment>
